# Supplementary material for: The Effects of PPAR Stimulation on Cardiac Metabolic Pathways in Barth Syndrome Mice
Source: Front Pharmacol. 2018 Apr 11;9:318. doi: 10.3389/fphar.2018.00318 (PMC5904206; doi:10.3389/fphar.2018.00318)
Supplement: Supplementary file 2 [file Table_2.xlsx]

## Sheet: Downregulated TazKD vs. WT
Genes that are down-regulated in the hearts of untreated TazKD mice compared to untreated WT controls.
Symbol	log_fold	P_value
Taz	-2.29502	0.00191397
Aldob	-2.19481	0.00939153
Hrc	-1.9313	0.0185462
Thrsp	-1.85579	0.0327784
Fitm1	-1.8264	0.0313956
Rpl3l	-1.8121	0.064221
Echdc3	-1.79015	0.032512
Cmss1	-1.77389	0.026422
Fam131a	-1.77313	0.054691
Rom1	-1.76184	0.028315
Klra9	-1.75526	0.039123
Il15	-1.7214	0.030331
Tmod4	-1.64203	0.0455203
Rasl10a	-1.63608	0.059115
Gm826	-1.60707	0.05936
Gstk1	-1.59876	0.0469912
Tnnt1	-1.59416	0.0308365
Lingo3	-1.56682	0.0212185
Ttll1	-1.55103	0.077604
Pxmp2	-1.5414	0.00569832
Smco1	-1.50768	0.0322412
Fahd1	-1.45996	0.00758083
Aqp1	-1.45696	0.00822294
Eno3	-1.4498	0.00591778
Mb	-1.3617	0.0437215
Srpk3	-1.35909	0.043923
Lrg1	-1.35909	0.043923
Car4	-1.35713	0.0301962
Cxcr7	-1.34213	0.0334342
Mtfp1	-1.31527	0.0265793
Trabd2b	-1.30165	0.00569832
Cryba4	-1.29074	0.028961
Msrb2	-1.27151	0.0227304
Sult1a1	-1.2465	0.0113824
Poln	-1.20897	0.00128335
Timp4	-1.19685	0.0234023
Mpc2	-1.19262	0.00784435
Edn3	-1.14814	0.068447
Atp5l	-1.1438	0.0438478
Kcnv2	-1.14366	0.031286
Atp5g3	-1.14164	0.0338384
Pfkfb1	-1.10396	0.0368471
Ckmt2	-1.09875	0.0343667
Gpt	-1.09668	0.0211001
Coq10a	-1.09616	0.0318471
Slc25a4	-1.08907	0.0449777
Myot	-1.07645	0.0276831
Gcdh	-1.07269	0.0305504
Rxrg	-1.06263	0.0452862
Mrps35	-1.01763	0.0218021
Nrn1	1.1513	0.071536
Acaa2	1.3824	0.04044
