# Supplementary material for: The Effects of PPAR Stimulation on Cardiac Metabolic Pathways in Barth Syndrome Mice
Source: Front Pharmacol. 2018 Apr 11;9:318. doi: 10.3389/fphar.2018.00318 (PMC5904206; doi:10.3389/fphar.2018.00318)
Supplement: Supplementary file 3 [file Table_3.xlsx]

## Sheet: Upregulated TazKD vs. WT
Genes that are up-regulated in the hearts of untreated TazKD mice compared to untreated WT controls.
Symbol	log_fold	P_value
Mthfd2	5.61158	0.000313765
Asns	5.43821	0.000313765
Ostn	5.39519	0.00119112
Phgdh	4.9891	0.00038861
Trib3	4.66431	0.00218131
Gdf15	4.64649	0.024697
Lgals3	4.27244	0.00543972
Slc7a5	4.05348	0.00123417
Akr1b7	3.90569	0.00190842
Adm2	3.88278	0.00669987
Vgll2	3.73319	0.00320307
Chac1	3.6582	0.00190842
Cdsn	3.59827	0.00637296
B4galnt2	3.53013	0.0489299
Atf5	3.49028	0.0079163
Aldh18a1	3.39432	0.00547755
Stbd1	3.26122	0.00941964
Uchl1	3.20935	0.0184233
Nmrk2	3.19071	0.0355969
Cyb5r1	3.09872	0.0079163
Maoa	3.03878	0.0163315
Pmm1	3.01663	0.0107264
Soat2	2.98689	0.0161975
Avil	2.97166	0.0320092
Slc7a3	2.94325	0.00543972
Sesn2	2.92072	0.00218131
Shisa3	2.86347	0.00310309
Nupr1	2.83544	0.0273518
Fam129a	2.69336	0.0426217
Gars	2.68435	0.00119112
Krt18	2.58185	0.0320092
Myoc	2.57502	0.00772627
Myc	2.52881	0.0269373
Ddit3	2.48863	0.0232224
Pycr1	2.48234	0.0020189
Eprs	2.47728	0.0197016
Slc6a9	2.43835	0.00585306
Lonp1	2.42006	0.0080662
Iars	2.39914	0.0448084
Nars	2.31926	0.0208033
Atf4	2.31555	0.00547755
Vsig4	2.27081	0.0144017
Tfcp2l1	2.26569	0.0408799
Atf3	2.24519	0.0115494
Leprel1	2.21448	0.0129255
Sars	2.19609	0.016432
Gadd45a	2.19292	0.0212617
Arhgef2	2.18423	0.0112678
Ctsl	2.17503	0.0362919
Dlx5	2.17418	0.024697
Atp6v1h	2.14064	0.00798529
Ctgf	2.12178	0.0228403
Etv5	2.12008	0.032138
Tenm4	2.11772	0.0342795
Pck2	2.0745	0.00755442
Eef1a1	2.05248	0.00900612
Extl1	2.0503	0.0148458
Tubb3	2.04926	0.02856
Cth	2.02624	0.0179411
Xpot	2.0155	0.0339526
Yars	2.00533	0.00119112
Slc3a2	1.99376	0.00218131
Gpnmb	1.98751	0.0159262
Hk1	1.96471	0.0222847
Cars	1.96435	0.013598
Angptl6	1.95562	0.0320092
Ncam1	1.95473	0.00282837
Map1b	1.95357	0.0489004
Lars	1.94851	0.0232616
Slc1a4	1.94124	0.00895431
Snd1	1.93393	0.00748008
Rhbdd1	1.92855	0.0373144
Ccdc24	1.92553	0.0136015
Il4i1	1.91016	0.0335668
Agap1	1.90974	0.0156841
Eif3c	1.89237	0.0100823
N4bp2l1	1.87147	0.0463611
Arhgdig	1.83194	0.0159262
Shmt2	1.81545	0.013598
Smad6	1.79586	0.00545525
Zdhhc2	1.76969	0.0475688
Aars	1.76274	0.00194455
Slc2a1	1.73235	0.00282837
Gyg	1.72684	0.0163315
Igfbp5	1.72563	0.0396128
Trim47	1.71019	0.0289841
Rcc2	1.70922	0.00878024
Mthfd1l	1.69847	0.0107264
Efhd2	1.69594	0.00296346
Nup62	1.69231	0.0391807
Ppp1r15a	1.69077	0.0289841
Rpl3	1.68991	0.00772627
1700021K19Rik	1.67409	0.0450587
Pfkp	1.65115	0.0196786
Inpp5j	1.6279	0.0136015
Otub2	1.62296	0.00878024
Mars	1.61344	0.00884641
Cyb5r2	1.58668	0.0129164
Hmox1	1.58639	0.0101461
Reep6	1.58553	0.00282837
Mknk1	1.55393	0.0262462
Fstl3	1.52602	0.0452727
Myo1c	1.51208	0.0471862
Arl8a	1.4815	0.00756518
Cyp27a1	1.47084	0.019335
Cebpg	1.47003	0.0496139
Gtpbp2	1.4614	0.024697
Acot2	1.44258	0.0194626
Hsp90aa1	1.4381	0.0436168
Stard5	1.42634	0.0161975
Renbp	1.41587	0.0333536
Hspa9	1.41516	0.0494276
Psph	1.40561	0.00413689
Hebp2	1.3977	0.00762879
Fads3	1.39095	0.0270996
Vps33b	1.38849	0.0337166
Smad7	1.37788	0.024811
Ddr1	1.37717	0.0159262
Vat1l	1.37615	0.0369329
Skap2	1.37594	0.0228403
Uck2	1.37305	0.00543972
Eif4ebp1	1.36164	0.0320647
Zyx	1.33811	0.0137519
Derl1	1.33632	0.0354439
Prkcd	1.33097	0.0396128
Nrbp2	1.33041	0.0370931
F11r	1.32825	0.0192251
Vars	1.32769	0.0467245
Ier3	1.31904	0.0346702
Adap1	1.31741	0.016432
Ppap2c	1.31448	0.00190842
Mafg	1.31221	0.0260221
Akr1b8	1.30174	0.0448069
Arfgap3	1.30035	0.0289841
Ildr2	1.29222	0.0195091
2310022B05Rik	1.28213	0.00326338
Plxnb2	1.28124	0.02755
Mib2	1.2771	0.0132044
Scpep1	1.2572	0.0475688
2610002J02Rik	1.24488	0.0342795
Dhx37	1.24083	0.0270996
Ipo4	1.2376	0.0153757
Itprip	1.22897	0.0289841
Ascc2	1.22757	0.0185522
Rnd1	1.22136	0.0425213
Srxn1	1.22089	0.00912015
Slc25a39	1.22077	0.0195961
Kif5c	1.21992	0.0368855
Tgm2	1.21717	0.0370225
Ccdc136	1.21332	0.0320092
Ssh3	1.21296	0.0478024
Man2b2	1.2068	0.00826369
Rusc2	1.20418	0.0308439
Wdr46	1.20098	0.0232224
Vat1	1.20064	0.0390718
Ctsk	1.18243	0.0184233
Vasp	1.16103	0.0312566
Pbxip1	1.16101	0.0353955
Pi4ka	1.1589	0.0463376
Nsmf	1.15056	0.0362919
B4galt5	1.14735	0.0386907
Ctnna1	1.12822	0.0407466
Rangap1	1.12651	0.00296346
Kctd6	1.12237	0.0497657
Brca2	1.12172	0.0190975
Parp8	1.1202	0.0328951
Hax1	1.1168	0.0128951
Prmt2	1.111	0.0186132
Slc38a7	1.0861	0.0362919
Bop1	1.08492	0.024811
Eno1	1.08291	0.0264056
Hgs	1.0682	0.02755
Wwtr1	1.05024	0.0491809
Slc12a4	1.04575	0.0332632
Slc39a11	1.04525	0.0115494
Atp9a	1.04382	0.0493787
Spg21	1.04191	0.0273518
Pcgf2	1.04093	0.0475688
Sec61a1	1.03974	0.0149671
Cobl	1.0357	0.0434456
Grpel2	1.02602	0.0415663
Dnm2	1.02312	0.0159262
Tgif1	1.01375	0.0277084
Dap	1.01293	0.0463355
Gnl3	1.01223	0.0437796
Rars	1.00137	0.00356759
Klc1	1.00113	0.016432
Nudt16	1.00069	0.0390718
