# Supplementary material for: The Effects of PPAR Stimulation on Cardiac Metabolic Pathways in Barth Syndrome Mice
Source: Front Pharmacol. 2018 Apr 11;9:318. doi: 10.3389/fphar.2018.00318 (PMC5904206; doi:10.3389/fphar.2018.00318)
Supplement: Supplementary file 4 [file Table_4.xlsx]

## Sheet: Upregulated TazKD-BF vs. TazKD
Genes that are up-regulated in the hearts of BF-treated TazKD mice compared to untreated TazKDs.
Symbol	log_fold	P_value
Myl2	13.5382	0.008761
Myl3	12.1023	0.00343418
Mb	12.0025	0.000939116
Tnni3	11.7809	0.0221055
Eef1a1	11.1485	3.7881e-05
Tnnc1	10.9877	0.0187657
Gm12070	10.6232	0.0401239
Slc25a4	10.527	0.000991949
Ndufa4	10.4398	0.00148667
Atp5e	10.1734	0.0263445
Cox5a	10.1647	0.00116984
Nppa	10.1409	0.00682474
Rpl10	10.1282	0.00654051
Cox6b1	10.013	0.0380896
Atp5h	10.001	0.0347542
Usmg5	9.95406	0.00192015
Ankrd1	9.86607	0.00342695
Cox7a1	9.73894	0.00522718
2010107E04Rik	9.73641	0.0212904
Chchd2	9.64875	0.0355341
Uqcrc1	9.6093	0.0380401
Rpl3	9.47357	2.78134e-05
Uqcrh	9.45786	0.0026211
Cox7c	9.45667	0.0188982
Cox6c	9.4528	0.0108965
Idh2	9.45042	0.0014721
Ckmt2	9.42698	0.000623535
Atp5c1	9.42622	0.00230015
Ctsd	9.42447	0.00251196
Ndufb9	9.41822	0.00702377
Hsp90ab1	9.4043	0.0022491
Gm20538	9.32997	0.0143746
Myh7	9.30185	0.0474398
Tcap	9.23976	0.0359265
Ldhb	9.23212	0.000444121
Rpl4	9.20493	0.00555716
Ndufb10	9.16137	0.0278043
Atp5g3	9.15402	0.000580151
Slc25a3	9.15295	0.00232439
Tpi1	9.12269	0.0189124
Cyc1	9.12016	0.0217231
Eef2	9.08755	0.0198976
Mdh1	9.04763	0.0218491
Eno3	9.03167	1.4923e-05
Uqcrb	9.03108	0.00238337
Cox7b	8.97871	0.00932824
Atp5o	8.97409	0.0211006
Hspa9	8.97093	0.001268
Atp5k	8.91886	0.00476707
Cox8b	8.85018	0.00798508
Ech1	8.82483	0.00179734
Fabp4	8.81114	0.0195264
Ndufs2	8.78525	0.000523985
Ckm	8.77723	0.0126107
Acadvl	8.69132	0.000379427
Cox7a2	8.66355	0.0174744
Slc25a5	8.65035	0.000628703
Uqcr11	8.56573	0.0286208
Ndufa3	8.53786	0.0377679
Ghitm	8.53589	0.00723198
Sdhb	8.51289	0.0150919
Ndufs6	8.42203	0.00641482
Prdx5	8.42123	0.0319074
Uqcr10	8.40223	0.0450128
Apoe	8.39955	0.0330944
Gpx3	8.39305	0.0130254
Ndufa9	8.31168	0.00946955
Ndufa6	8.3097	0.0498988
Pgk1	8.30736	0.0328636
Ndufb5	8.26606	0.00167284
Ndufv2	8.25771	0.00626852
Ndufb8	8.21017	0.00863085
Map1lc3a	8.20616	0.0437866
Ndufa10	8.1915	0.00862123
Hspb6	8.14887	0.0196141
Uqcrq	8.13315	0.0464632
Sqstm1	8.11804	0.0030941
Pgam2	8.10594	0.035016
Ndufs7	8.07719	0.0264618
Atp5j	8.06175	0.00253379
Gpi1	8.05458	8.39016e-06
Ndufa1	8.02346	0.0109123
Uqcrfs1	8.00603	0.00166995
Mrpl42	7.97138	0.00124833
Pink1	7.96273	0.0232176
Pam	7.95857	0.0441132
Ndufb11	7.95391	0.0107706
Ndufs3	7.91795	0.0052439
Dmpk	7.9066	5.72536e-07
Slc25a39	7.82858	0.00018651
Myoz2	7.82124	0.0163154
Btf3	7.82006	0.00311804
Lonp1	7.77619	3.11767e-05
Phyh	7.73875	0.0373163
Eif4a1	7.70671	0.000142297
Atf4	7.70339	1.3284e-05
Acta2	7.69801	0.00730861
P4hb	7.6946	0.00199729
Ctsl	7.69343	0.000694842
Vdac2	7.69294	0.0203655
Cav1	7.6755	0.0267672
Nfe2l1	7.65734	0.0180369
Ndufb4	7.64347	0.0181023
Ndufs8	7.62973	0.0463074
Slc25a11	7.62537	0.0071738
Gyg	7.55649	0.000133512
Pkm	7.5544	0.00780393
Acot13	7.53529	0.0106714
Gars	7.5322	5.85421e-07
Atp5l	7.502	0.000946875
Acaa2	7.46092	0.000297255
Prkar1a	7.45846	0.01468
Dctn2	7.42871	0.00225469
Hadh	7.39044	0.0150412
Cycs	7.36429	0.000179726
Ndufb6	7.312	0.0107081
Tuba4a	7.29963	0.0188996
Cd63	7.26532	0.0384839
Tuba1a	7.26437	0.0069231
Ak1	7.25666	0.0151958
Ybx3	7.22179	0.00287528
Eif4ebp1	7.21452	0.000526108
Macrod1	7.17381	0.0278305
Pabpc4	7.12746	0.0132616
Actg1	7.11358	0.0105598
Idh3b	7.10759	0.00316812
Cat	7.09891	0.023459
Prdx2	7.09327	0.0444194
Dusp3	7.07138	0.028718
Fkbp1a	7.07042	0.00220279
Rhoa	7.07008	0.0309896
Anapc5	7.05757	0.0367774
Eif3c	7.05239	4.47e-05
Ndufb2	7.04575	0.0225509
Hrc	7.02082	0.000109095
Cisd1	7.0181	0.0026341
Prdx1	7.01015	0.0467634
Tmem38a	6.99359	0.0159702
Ndufb3	6.98907	0.00839243
Calm2	6.97892	0.00757212
Tmem147	6.97813	0.032566
Vcp	6.95769	0.0164195
Dstn	6.94664	0.0204658
Mthfd2	6.93062	3.56686e-08
Tuba1c	6.93038	0.0227332
Eci1	6.92086	0.00222003
Cyb5r1	6.89073	2.9824e-05
Cct2	6.87296	0.00168969
Naca	6.85883	0.0287192
Esd	6.85327	0.0102396
Cct8	6.84979	0.0070585
Eno1	6.84049	0.000329195
D10Jhu81e	6.84026	0.000661898
Grcc10	6.8362	0.0359893
Ctnna1	6.83488	0.000852297
Bgn	6.78968	0.0238055
Coq9	6.78782	0.0260984
Mt2	6.7852	0.00315761
Perp	6.74424	0.0291281
Atp6v0c	6.73911	0.0139398
Tmbim6	6.73909	0.00282851
Nars	6.73264	0.000210477
Mgst3	6.72853	0.00185455
Tgm2	6.71893	0.000728105
Npm1	6.7054	0.00788732
Pgam1	6.69878	0.00145665
Ndufc1	6.6676	0.0127297
Igfbp5	6.66468	0.00081207
Ephx2	6.66324	0.0353835
Tmem66	6.64471	0.0024889
Mfge8	6.61652	5.02239e-05
Anxa5	6.61532	0.0281124
Sh3bgr	6.61333	0.0382529
Hnrnpab	6.60173	0.00112813
Ndrg4	6.59297	0.0356032
Hspe1	6.5924	0.0244792
Itgb1bp2	6.5898	0.0022101
Sdhc	6.58438	0.0356207
Psme1	6.57646	0.0105083
Fhl1	6.56469	0.0246976
Dbi	6.55889	0.0219691
Mrpl30	6.55662	0.0182861
Fh1	6.55499	0.00079949
Hsp90aa1	6.54436	0.000966874
Ppif	6.54161	0.0170681
Arpc2	6.52653	0.00529903
Ndufab1	6.5261	0.00174106
Fkbp4	6.51742	0.00441064
Anxa6	6.5107	0.0411295
Uchl1	6.50423	0.000160071
Mrpl12	6.50107	0.0225912
Sars	6.49202	0.000136985
Grina	6.48487	0.00964296
Asns	6.47934	2.22604e-08
Pmm1	6.46565	5.04335e-05
Ptgds	6.44918	0.00448381
Mpc1	6.44857	0.0174636
Trap1	6.42865	0.00678664
Pacsin3	6.41732	0.00205414
Cct5	6.40399	0.0215301
Suclg1	6.39428	0.0134862
Cct3	6.39257	0.000117807
Eif2s2	6.37936	0.0191506
Pgm2	6.37775	0.00724649
Psmb2	6.37006	0.0259084
Psmd8	6.36725	0.00287427
Lgals3	6.35292	1.23677e-05
Ndufv3	6.33396	0.0298361
Tcea3	6.33269	0.0293079
Nfic	6.33081	0.0344608
Ppp2r1a	6.32997	0.044025
Tufm	6.32377	0.000590903
Sgca	6.30044	0.00762759
Tmem14c	6.29451	0.00342424
Rragc	6.28806	0.0103134
Fndc5	6.27422	0.0314839
Chchd1	6.27271	0.00390774
Akt1	6.26926	0.0351468
Fam213b	6.26486	0.0110618
Pcbp2	6.25485	0.0242142
Pacsin2	6.24413	0.0420215
Trib3	6.23233	2.80812e-06
Epn1	6.21777	0.0263453
Tcf25	6.21664	0.000716477
Acat1	6.20998	0.0362103
Pcbp1	6.20395	0.00178777
Rbpms	6.20357	0.00960351
Hopx	6.20299	0.00011809
Gabarapl1	6.19015	0.0201548
Prnp	6.16729	0.0172341
Ltbp4	6.1503	0.00804744
Hk2	6.14817	0.0485259
Tomm22	6.14557	0.0441619
Rrp1	6.13856	0.00737041
Timm8b	6.11134	0.00558209
2310061I04Rik	6.10916	0.0332472
Gas5	6.08689	0.0161374
Mrpl28	6.08037	0.00451832
Hist1h1c	6.07917	0.011683
Atf5	6.07602	2.97195e-05
Psmc2	6.05917	0.0214131
Hfe2	6.05168	0.00350594
Ddb1	6.05104	0.025314
Phyhd1	6.04737	0.00175945
Uba1	6.0419	0.018035
Isca2	6.03902	0.0192461
Ppp1r15a	6.0176	0.000415993
Psma5	6.01151	0.0426671
Cast	6.00467	0.0407576
Grn	5.99457	6.25161e-05
Eif4b	5.99272	0.0295002
Sirt2	5.98746	0.00655474
Acot2	5.97841	0.000182691
Mrps35	5.97226	0.000218924
App	5.97002	0.00319631
Vapa	5.96293	0.0212863
Ap2m1	5.96265	0.00190831
Itgb5	5.95465	0.00236746
Mrps21	5.95164	0.0401656
Kdelr1	5.94913	0.045331
Phospho1	5.94655	2.76804e-05
Mars	5.94535	3.65388e-05
Ddit3	5.93606	0.000249041
Tmbim1	5.93605	0.00713518
Flnc	5.93289	0.00280378
Ctsa	5.93288	5.162e-05
Chmp4b	5.92453	0.0181538
Ilk	5.91472	0.00699118
Gm5069	5.90946	0.013314
Hexa	5.90515	0.0087254
Sgta	5.90467	0.00178308
Eif3b	5.90259	0.000522308
F11r	5.90159	0.000176424
Slc25a20	5.88981	0.00394155
Actr1a	5.88598	0.00819453
Amfr	5.87888	0.0280242
Decr1	5.87613	5.11665e-05
Mrps36	5.8566	0.00221266
Phgdh	5.85115	5.89026e-08
Ipo5	5.84886	0.00215304
Hnrnpa3	5.84471	0.00888484
Prelid1	5.83707	0.0243275
Mrpl18	5.8369	0.00139827
Higd2a	5.83102	0.00374136
Nfu1	5.82968	0.0262163
Ctgf	5.82491	0.000243203
Grhpr	5.80972	0.046051
Aqp1	5.8017	2.99974e-05
Coa3	5.79849	0.031315
Dvl2	5.7958	0.0493517
Akr1b3	5.79359	0.00056332
Ehbp1l1	5.79162	0.0413824
Micu2	5.78302	0.0457269
Derl1	5.77951	0.00067154
Egln1	5.77566	0.0179448
Il6st	5.7754	0.00350429
Tspan17	5.77364	0.00336301
Hk1	5.77245	0.000230531
Acads	5.76708	0.00229436
Aamp	5.75725	0.00872353
Tom1	5.75248	0.00677133
Ecsit	5.75023	0.0352528
Lamb2	5.74747	0.00175
Gm5506	5.74511	0.00494526
Wbp2	5.72596	6.802e-06
Rpl3l	5.72085	1.89301e-05
Apip	5.71295	0.0117945
Coq7	5.70478	0.0116521
Cpt2	5.70083	0.00191431
Lmna	5.69199	0.00733049
Tspo	5.68721	0.0353119
Psmd13	5.67696	0.0248013
Tubb5	5.67644	0.00192726
Bag6	5.67463	0.00132304
Ik	5.66935	0.0321916
Fads3	5.64613	0.000350118
Plekho1	5.64031	0.0129185
Myo1c	5.63875	0.00115149
Slc38a2	5.63838	0.0166788
Gadd45a	5.63111	0.000216726
Zyx	5.62951	8.80663e-05
Atp1a2	5.62353	0.00690263
Iars	5.6232	0.00103064
Ccnd2	5.61429	0.00845026
Acyp2	5.61048	0.00118102
Sugt1	5.60922	0.00106839
Anp32b	5.60661	0.00381524
Guk1	5.60395	0.0140584
Ankrd40	5.6017	0.0319165
Smpd1	5.59614	0.00759857
Zcrb1	5.59018	0.0143603
Surf4	5.58793	0.00890567
Glrx5	5.58597	0.00799307
Gnb1	5.58089	0.00426614
Mrpl55	5.58054	0.039789
Msn	5.57716	0.00350295
Tesc	5.56211	0.0184397
Gmpr	5.55138	0.00404783
Anxa7	5.5503	0.00724964
Ppa2	5.54912	8.99902e-05
Hmg20b	5.54299	0.0307888
Slc3a2	5.54055	2.89299e-06
Fibp	5.53842	0.00633215
Thyn1	5.53176	0.0178946
Psmd11	5.52672	0.0343505
Fam57b	5.52165	0.0352283
Hax1	5.51563	7.184e-05
Eprs	5.51204	0.000193358
Hibadh	5.50808	0.0188658
Atp6v1h	5.50776	3.05613e-05
Txndc5	5.50399	7.61779e-05
1110001J03Rik	5.49767	0.00931826
Hhatl	5.49614	0.0144949
Ostn	5.49501	4.45465e-07
Maea	5.48709	0.0034763
Rab3ip	5.484	0.0124295
Gaa	5.47088	0.0173266
Tspan7	5.47054	0.000166755
Snrnp70	5.46495	0.0464736
Wars	5.46239	0.0218578
Tubb2a	5.45355	0.0322831
2310022B05Rik	5.45157	5.81201e-06
Plp2	5.44467	0.000122027
Jup	5.44374	0.0493646
Zfand3	5.4414	0.000164611
Mrpl14	5.43793	0.0274057
Eif3d	5.4361	0.0159158
Stx4a	5.43427	0.0107857
Ddost	5.43276	0.00642089
Ephx1	5.42987	0.00536687
Rtn4	5.42666	0.00891363
Lars	5.42394	0.000253859
Commd4	5.42199	0.0192602
Atxn10	5.41542	0.00902623
Coq10a	5.41113	0.000529088
Rnf181	5.41106	0.0011798
Pla2g12a	5.4093	0.0316534
Gsk3a	5.39384	0.00720292
Gm10110	5.39176	0.0115941
Tenc1	5.38242	0.0488111
Mrpl16	5.37662	0.000765764
Ddx39b	5.36635	0.00271723
Klc1	5.3581	0.000136856
Mrps33	5.35524	0.00249691
Psmd1	5.35298	0.0399995
Nsa2	5.3509	0.0448897
Gstk1	5.34935	0.00111906
Slc39a7	5.34251	0.0210316
Mgat4b	5.33883	0.0436036
Mrps15	5.32968	0.0468675
Hint3	5.32903	0.0120879
Optn	5.31982	0.0201546
Hspa4	5.31933	0.00837338
Bod1	5.31879	0.0309864
Ppid	5.31654	0.0275369
Gdf15	5.30882	0.000280258
Jmjd6	5.30241	0.0445541
Srp68	5.29591	0.0337953
Arhgdia	5.29395	0.00425233
Snrpe	5.28171	0.0132976
Ctdsp2	5.2741	0.00917835
Sdr39u1	5.27276	0.00252848
U2af2	5.2707	0.00178357
Pkp2	5.26491	0.00843036
Arf4	5.26349	0.0234647
Alas1	5.26025	0.0115519
Rgp1	5.25862	0.0423211
Dhrs7c	5.25142	0.0053996
Mrps9	5.25077	0.000151707
Abcf1	5.23337	0.0011044
Calm1	5.23043	0.0248296
Sptan1	5.23015	0.0112923
Cdkn1a	5.22807	0.0083505
Lrrc47	5.22422	0.000382966
Mrpl51	5.22135	0.035978
Impdh2	5.21815	0.00926364
Stoml2	5.21618	0.0165919
Mbd2	5.21478	0.0173168
Mrpl22	5.20985	0.0243123
Htatip2	5.20975	0.00103388
Slc7a5	5.20227	7.48264e-07
Rpn2	5.19955	0.00555715
Ivd	5.19852	0.00568916
Supt5	5.19632	0.00420525
Fabp9	5.19626	0.0160788
Puf60	5.19491	0.0328229
Xbp1	5.19052	0.032465
Mvp	5.18793	0.00327846
Pgm5	5.18653	0.0281011
Bckdk	5.18557	0.0244835
Farsb	5.17712	0.0115714
Adamtsl5	5.17693	0.00576156
Serbp1	5.17585	0.0160849
Immp1l	5.17144	0.0132883
Shmt2	5.16993	8.39893e-05
Actn4	5.16891	0.00149849
Vasp	5.16523	0.000495233
Kansl2	5.16371	0.0215395
Ptpla	5.16222	0.0184584
Aamdc	5.15547	0.00542164
Plxnb2	5.15122	0.000362253
Aldh18a1	5.15046	1.31453e-05
Gmppa	5.13686	0.00111147
Qdpr	5.13565	0.00340813
Eif1b	5.1308	0.028437
Higd1a	5.12714	0.0189696
Pbxip1	5.12102	0.000669281
Tuba8	5.12027	0.00497606
Art1	5.1135	0.00555988
Tbrg1	5.10712	0.0063373
Ndufs4	5.10227	0.00601326
Ddt	5.09839	0.0245324
Atp6v0d1	5.09762	0.00368607
Pabpc1	5.09717	3.99918e-07
Qars	5.09298	0.0394465
Ap2a1	5.08994	0.000372426
Yipf7	5.0792	0.00233413
Dhrs4	5.07863	0.00623338
Parm1	5.06997	0.0273213
Atxn2l	5.06746	0.00393316
Smarcd3	5.06038	0.0333694
Gpd1	5.06026	0.00143101
Stbd1	5.06018	4.10481e-05
Dctn1	5.0559	0.0102139
Lrrfip2	5.05408	0.0153921
Arpc1a	5.05359	0.0016101
Emp2	5.05172	0.00243381
Nono	5.04902	0.0272872
Akt1s1	5.04248	0.0232485
Cd59a	5.04174	0.0210067
Sod2	5.04048	0.000709958
Rnh1	5.03385	0.0380709
Ywhab	5.03116	0.0122991
G6pc3	5.02922	0.0365842
Flii	5.02466	0.0064263
Fbl	5.0236	0.0493854
Xirp1	5.02353	0.0150175
Stip1	5.01941	0.0272429
Stom	5.01063	0.00741088
Pigp	5.00543	0.0237952
Bola3	5.00391	0.00569342
Mpc2	5.00324	2.6802e-05
Polr2k	5.00249	0.00849581
Rexo2	4.9999	0.000200677
Cog8	4.99599	0.00751071
Chac1	4.99513	1.39624e-06
Tex264	4.99507	0.0161371
Plin5	4.99095	0.0103113
Cav3	4.98726	0.0245982
Mrpl21	4.98145	0.0351525
Gtpbp2	4.98142	0.00028445
Nxf1	4.98009	0.0384009
Plk1s1	4.97777	0.0385737
Hars	4.9764	0.000439596
Trim47	4.97354	0.000417314
Emc6	4.969	0.0240828
Inppl1	4.96827	0.047255
Larp1b	4.9682	0.0277699
Clptm1	4.96797	0.0316663
Nucb1	4.96206	0.00971261
Iah1	4.96008	0.0424189
Plod1	4.95959	0.000545428
Pa2g4	4.95853	0.00765467
Dnm2	4.95471	0.000120236
Dync1h1	4.95447	0.00200788
Yipf3	4.94932	0.041384
Ppa1	4.94925	0.000626533
Tsc2	4.94098	0.01837
Smim11	4.94028	0.0161225
Nisch	4.93974	0.0107608
Med10	4.9374	0.0405148
Map2k7	4.9372	0.0413782
Rsl1d1	4.93434	0.0347516
Snd1	4.93189	2.32424e-05
Kpnb1	4.93187	0.0024873
Laptm5	4.92954	0.00785827
Mlycd	4.92849	0.00508303
Jund	4.92591	0.0321296
Prrc2a	4.92531	0.00568366
Hnrnpu	4.92528	0.0382981
Mdp1	4.92441	0.0408011
Sbds	4.92369	0.00194495
Pcp4l1	4.92309	0.0362248
Gm21685	4.92159	0.046572
Gm561	4.91882	0.00219763
Cnn2	4.90966	0.0118523
Dvl1	4.90808	0.00390945
Usp5	4.89965	0.040899
Cdipt	4.89758	0.0101932
Enah	4.89357	0.00181087
Ifrd1	4.89305	0.00406495
Mcrs1	4.89193	0.0239893
Rbms2	4.89008	1.81119e-05
Alkbh7	4.8859	0.00783777
Fitm1	4.88108	0.000192029
Srsf6	4.87924	0.0429666
Ywhaz	4.87919	0.0382627
Mrps12	4.87698	0.0490707
Ipo4	4.87491	0.000110705
BC004004	4.87173	0.00270144
Uck2	4.87025	1.22036e-05
Rtn2	4.86933	0.00841386
Ints4	4.86869	1.79648e-05
Coq6	4.86458	0.000327962
Gdi1	4.86453	0.00119017
Get4	4.86216	0.0481192
Cstb	4.86201	0.00922867
Tnfrsf1a	4.85753	0.0346653
1110058L19Rik	4.85742	0.00320005
Appl2	4.8502	0.0164185
Ahnak	4.84632	0.0358594
Set	4.84474	0.00284481
B3galnt2	4.84458	0.00605337
Ppp1r12c	4.84424	0.0189146
Gmnn	4.84423	0.00426402
Endog	4.84404	0.0196987
Hmgn2	4.83999	0.0195804
Car14	4.83954	0.000484393
Ifrd2	4.83624	0.00176722
Vat1	4.83602	0.000791878
Ncl	4.83011	0.00394104
Map4	4.82462	0.00684246
Stk25	4.82228	0.00708794
Lrrc8a	4.82107	0.000124923
Dap	4.81954	0.001103
Ier3	4.81858	0.000645391
Yars	4.81419	2.86631e-07
Nabp2	4.80506	0.0289696
Trip10	4.80389	0.0362752
Nabp1	4.80275	0.0358301
Bdh1	4.80265	0.0220615
Mrps18a	4.79606	0.0238967
Ostf1	4.79493	0.0461472
Dnajb2	4.79316	0.0120822
Vps52	4.79014	0.0189407
Gcsh	4.78822	0.00144681
Cdk11b	4.77759	0.0298431
Trim28	4.77032	0.0014443
Klc2	4.75522	0.0375254
Sun2	4.75521	0.0496255
Aars	4.75315	1.71731e-06
Chmp1a	4.74927	0.000215556
Gng11	4.74611	0.0364345
Tspan4	4.74488	0.000268093
Usp19	4.74399	0.0205668
Slc35b1	4.74286	0.00263155
Nol3	4.74037	0.00427694
Lta4h	4.73641	0.0170144
Rars	4.73379	6.8853e-06
Dnajc19	4.73168	0.000137808
Cp	4.73035	0.00503238
Atp6v0a1	4.72952	0.00824927
Chd4	4.72771	0.0141371
Efhd2	4.72579	4.94097e-06
Akap2	4.72446	0.00534007
Cyp27a1	4.72233	0.000180235
Gnl3	4.71627	0.000977119
Acot1	4.71623	0.0330347
Usp4	4.7161	0.0351878
Mapre3	4.7156	0.0328974
Cdv3	4.71058	0.015554
Pomgnt1	4.70298	0.0059182
Cds2	4.70229	0.0223699
Ascc2	4.69869	0.000163799
Rgcc	4.69412	0.02067
Pfkl	4.68953	0.00118791
Ccz1	4.68932	0.00636279
Ddx17	4.68896	0.046866
Mlec	4.68832	0.00609553
Akip1	4.68772	0.00141686
Arhgef2	4.68581	5.55063e-05
Pgrmc2	4.67875	0.00162086
Pxmp2	4.67683	1.21162e-05
Dap3	4.67552	0.040524
Cltc	4.67513	0.0365219
Fez2	4.67307	0.0316279
Ank1	4.67253	0.00610345
Ptp4a3	4.67179	0.0204992
Abcf2	4.67109	0.0230293
Myadml2	4.67089	1.7174e-05
Nmt1	4.67077	0.000831849
Pdf	4.66887	0.00137552
Taf15	4.66496	0.00844087
Chchd7	4.66429	0.0182323
Nmrk2	4.662	0.000677136
Arl8a	4.65761	2.43668e-05
Ufd1l	4.6522	0.00802852
Extl1	4.64763	0.000102947
Sec31a	4.64473	0.00315268
Tmem161a	4.64232	0.00583028
Grk5	4.64053	0.0030859
Wbp1	4.64035	0.0463033
Tmem222	4.63807	0.0370431
Rapgef1	4.63784	0.0329816
Gpihbp1	4.63227	0.0272721
Atp9a	4.63122	0.00125963
Fnbp1	4.62794	0.0373492
Slc12a4	4.62714	0.000572242
Ormdl3	4.627	2.8154e-05
Pmp22	4.62595	0.0202658
Ewsr1	4.62404	0.026136
0610009O20Rik	4.61763	0.00902159
Atad3a	4.61563	4.63162e-07
Hist2h2aa2	4.61408	0.0486606
Mcee	4.60155	0.00171289
Vars	4.59994	0.00113668
Tnip1	4.59968	6.02167e-05
Abhd4	4.59952	2.63533e-06
Ppp2r5d	4.59897	0.0458515
Tmbim4	4.5983	0.0354877
Abi3	4.59569	0.0176723
Trim44	4.59504	0.0303718
Cars	4.59499	8.3972e-05
Ppm1g	4.5946	0.000483334
Elovl1	4.59296	0.000325282
Nr1h2	4.59277	0.00247909
Snx32	4.59087	0.00102891
Cers2	4.59072	0.000252431
Nop10	4.58965	0.0403621
Ctss	4.58888	0.0423577
Mrpl53	4.58747	0.04193
Dpysl3	4.58146	0.00691694
Vps41	4.57937	0.0120763
Golga2	4.57796	0.0288659
Sec14l1	4.56918	0.00323339
Gipc1	4.56834	0.00167267
Khsrp	4.56515	0.00216807
Fem1a	4.56359	0.0111312
Nop56	4.56219	0.00718828
Npc2	4.55916	0.0296736
Fig4	4.55656	0.0168554
Ap1m1	4.5553	0.000185475
Pdap1	4.55461	0.0228417
Fam53a	4.55409	0.000220097
Carm1	4.55272	6.14363e-05
Hist2h2aa1	4.54885	0.0474364
Hmgcl	4.54863	0.0332698
Txnrd1	4.54464	0.00891985
Stat3	4.54389	0.046396
Mpi	4.54317	0.00767805
Hist1h2bl	4.54265	0.00261586
Maoa	4.54246	0.000133672
Map4k4	4.53945	0.0167495
Tln1	4.53662	0.0103408
Ednrb	4.53659	0.0222809
Atg13	4.53421	0.0419691
Gpr108	4.52584	0.0426406
Strn4	4.52359	0.00153291
Pfkp	4.52208	0.000192387
Slc6a6	4.52083	0.032366
Nup62	4.51825	0.000795789
Nfyc	4.50988	0.0150973
Rrbp1	4.5029	0.00101585
Slc17a7	4.49721	0.0055034
Pitpnb	4.49441	0.00964798
Sfpq	4.49426	0.00277283
Rbck1	4.49426	0.0491764
Dnajc2	4.49228	0.0103722
Uso1	4.49076	0.0287727
9630033F20Rik	4.49007	0.0284557
Dapk3	4.48862	0.0215007
Prep	4.48774	0.0144871
Xpot	4.48773	0.000604418
Phf10	4.48729	0.00178473
Msrb2	4.48463	0.000236085
Hgs	4.47986	0.000361856
Tars	4.47348	0.0079631
Fam65a	4.46985	0.018374
Atf6	4.46806	0.0202574
Mtfp1	4.46334	0.000325584
Rufy1	4.46325	0.0055367
Plbd2	4.46291	0.00346853
B4galt1	4.45885	0.00802726
Mybbp1a	4.45628	0.0108092
Mrpl36	4.45346	0.0177142
Asb14	4.44639	0.0441823
Ezr	4.44424	0.0307082
Naa60	4.43969	0.031383
Git1	4.43887	0.0402498
Aspscr1	4.43826	0.00896988
Cyb5b	4.43622	0.0372334
Isoc2a	4.43332	0.000109917
Dctn5	4.43107	4.77696e-05
Sh2b1	4.43081	0.015479
Dbnl	4.42895	0.00517946
Uqcc	4.42703	0.0328922
Ldb1	4.42384	0.0101888
Tubb6	4.42362	0.000657272
Ap3d1	4.41994	0.00276885
Agpat2	4.41553	0.0186673
Apex1	4.4151	0.00139774
Lzts2	4.41491	0.000402568
Dnajb6	4.41167	0.0492893
Las1l	4.41114	0.0465431
Snx4	4.40929	0.0278032
Stat6	4.40712	0.00078269
Akr7a5	4.40564	0.0194628
Ppp2r5b	4.40556	0.0014853
Pld3	4.40465	0.000897831
Slc25a33	4.40369	0.00909424
Sae1	4.40357	0.00372073
Dazap1	4.4024	0.000283244
Pck2	4.40106	2.40459e-05
Cd97	4.39297	0.00408399
Mocs2	4.39288	0.046328
Abcf3	4.39032	0.0390484
Snta1	4.38452	0.00765603
Noc2l	4.37829	0.0339134
Zfp259	4.37549	0.00622063
Ahcy	4.37454	0.00051884
Fbln2	4.37374	0.0329345
Srrm2	4.37262	0.035253
Trmt1	4.37161	0.0305532
Mrps31	4.36801	0.00505057
Flna	4.36765	0.0353303
Mrpl37	4.36573	0.00429412
Ubap2	4.36442	0.00221289
Plekho2	4.36425	0.0410151
Mrto4	4.36327	0.00404335
Tbl1x	4.36088	0.00603543
Naa20	4.36009	0.00544928
Tmem141	4.35916	0.00815347
Plin2	4.35862	0.0227576
Slc48a1	4.35629	0.0376756
Gpsm1	4.34312	0.000182899
Rrp9	4.34169	0.0423411
Abcc8	4.33637	0.00198888
Sulf2	4.33561	0.00376734
Mrpl45	4.33467	0.00583022
Pak1ip1	4.33443	0.00096897
Egln2	4.334	0.0171187
Safb	4.33105	0.0159978
Rnf166	4.32876	0.037088
N6amt2	4.32853	0.0272927
Slc35f6	4.32623	0.000901249
Nrbp2	4.32397	0.000732701
Dym	4.32216	0.0237225
Cyp4b1	4.31958	0.0276962
Chchd6	4.31957	0.0234512
Mrpl46	4.31696	0.00190558
Lmo2	4.31615	0.00109654
Lrrc59	4.31602	0.000937964
Ier3ip1	4.3156	0.018829
Rangap1	4.31384	4.92294e-06
Micall1	4.31352	0.00771788
Nelfe	4.31302	0.0304537
Sf1	4.31168	0.00888384
Ppfibp1	4.30571	0.0441097
Gtf2b	4.30316	0.000828274
Hnrnpa0	4.30137	0.0182746
Tubb2b	4.30059	0.00447702
Ubxn4	4.29929	0.00247719
Inpp5j	4.29912	8.50721e-05
Hsph1	4.2984	0.0338037
Ehmt2	4.29611	0.00171697
Pi4k2a	4.29429	0.000197857
Ganab	4.29353	0.0469779
Gm20459	4.29352	0.00406017
Midn	4.29162	0.0356107
Kdelr2	4.29061	0.0316486
Eif3a	4.28818	0.0160851
Por	4.28734	1.80444e-05
Smarcc2	4.28636	0.0401176
Adcy5	4.28441	0.00411744
Ubr5	4.28333	0.0432514
Lamc1	4.27805	0.0132002
Scpep1	4.27661	0.00116819
Traf7	4.27556	0.00963847
Fuca1	4.27419	0.0377192
Tnfaip1	4.27392	0.0100248
Tra2a	4.27369	0.0320872
Tmem55b	4.27233	0.0031183
Lrrfip1	4.26653	0.00714977
Paf1	4.26384	0.00165497
Fam220a	4.26344	0.0341485
Nt5c	4.26242	0.0267683
Arhgef1	4.26209	0.0411815
Cttn	4.26113	0.0056953
Atp11a	4.25829	0.0231035
Nit2	4.25745	0.00672526
Sbf1	4.25341	0.0026596
Smg5	4.24741	0.0284946
Arfrp1	4.24509	0.0365907
Sdccag3	4.24451	0.000330583
Nupr1	4.23982	0.000355326
Nudt19	4.23972	0.0271021
Tgfb1i1	4.23754	0.0446843
Prpf8	4.23721	0.0395591
Scamp4	4.23707	0.00308825
Senp3	4.23454	0.0203147
Clpb	4.231	0.00172396
Mthfd1	4.23024	0.00175558
Spg20	4.22986	0.00189701
Ndufaf5	4.22977	0.0215003
Tmed1	4.22787	0.00476544
Hsf1	4.22751	0.0314987
Sat1	4.22744	0.0295787
Spata2	4.22702	0.00126409
Srm	4.22381	0.00403188
Pon2	4.2231	0.0425321
Sirt5	4.22189	0.0382003
Tsta3	4.22042	0.00762993
Cbr4	4.21934	0.000820898
Hist1h2bf	4.21844	0.0261361
Bcl7b	4.21668	0.00867894
Ube2i	4.21456	0.000399051
Rxrb	4.21434	0.0477978
Drosha	4.21349	0.0273582
Rnps1	4.21324	0.0133818
Pes1	4.20626	0.00149686
Lsm3	4.20589	0.0146052
Eif6	4.20535	0.0130656
Brd2	4.20303	0.00935842
Tmem189	4.1946	0.00109018
Smarca4	4.19421	0.0022763
Tsc22d1	4.1938	0.0153422
Stk40	4.19281	0.0450715
Dda1	4.18958	6.6918e-05
Fahd2a	4.18655	0.00329851
Gorasp2	4.18267	0.00201049
Npr2	4.17751	0.0193584
Kansl3	4.17698	0.0177047
Ndufaf1	4.17654	1.50818e-05
Rela	4.17579	0.0014911
Rnf123	4.17504	0.00149974
Dnajc30	4.1732	0.0121029
Cmbl	4.17299	0.0362008
Itga5	4.17222	0.000111283
Lrrc39	4.17025	0.0401097
Snrpn	4.1686	0.014886
Lrtm1	4.16235	0.0217281
Rbmx	4.16163	0.0362332
Uba5	4.16153	0.000552072
Nudt2	4.15957	0.0130429
Rrn3	4.15444	0.0253397
Gata4	4.15309	0.0107135
Dhx32	4.14825	0.0183297
Ndufaf6	4.1428	0.00563031
Nop58	4.14105	0.00212109
Bre	4.14029	0.0182312
Drg2	4.14008	0.0133684
Vgll2	4.13675	5.58322e-06
Ppp1r13l	4.13571	0.000564824
Mrpl49	4.13324	0.00539575
Dguok	4.13132	0.0449339
Sult1a1	4.13081	5.339e-05
Limd1	4.12891	0.0358166
Mprip	4.12505	0.0223035
Med24	4.12111	0.0197824
Tsr1	4.11845	0.0189026
Srxn1	4.11728	3.87062e-05
Zwint	4.1164	0.0242831
Nt5c2	4.11482	0.000792096
Csf1r	4.11465	0.00723889
Ifi30	4.11381	0.0337062
Grpel2	4.11141	0.000886769
Acot7	4.11136	1.13658e-05
Polr3c	4.11074	0.00441429
Lgals8	4.10884	0.0472786
Slc2a1	4.10466	4.32076e-06
Gstm7	4.09933	0.00249346
Nub1	4.09776	0.0427578
Slc35c2	4.09704	0.0371776
Gcdh	4.09549	0.000461877
Cebpb	4.09419	0.0331412
Dpp3	4.09176	0.000348193
Hist1h2bk	4.09071	0.002283
Rab35	4.08855	0.0389279
Dst	4.08806	0.00888219
Hist1h2bn	4.08601	0.00445103
Pnkp	4.0859	0.00756227
Tspan13	4.08566	0.000400433
Smim19	4.08445	0.0128654
Eif2s3y	4.08111	0.0345332
Ube2q1	4.07917	4.4129e-05
Spns1	4.07729	0.00224887
Elac2	4.07547	0.00547202
Cdk5rap3	4.07384	0.00108664
Bub3	4.073	0.0143756
Rab20	4.07085	0.0387892
Rxrg	4.06265	0.00105412
Klc4	4.06181	0.0173384
Lyrm2	4.06116	0.0156562
Grb10	4.0593	0.0177069
Skap2	4.05926	0.000242359
Uckl1	4.05637	0.0250197
Ubr4	4.05459	0.002723
Xrcc5	4.05446	0.00894183
Pigt	4.0522	0.00971157
Thra	4.05213	0.0462507
Flcn	4.04775	0.00180317
Rae1	4.04537	0.00120497
Myoc	4.04403	2.74884e-05
Gltp	4.0399	0.00671275
Hist1h2bh	4.03776	0.000124187
1700021K19Rik	4.03644	0.00104494
Man2b2	4.03579	3.25663e-05
Tbc1d17	4.03485	0.00372627
Mrpl11	4.03186	0.0135826
Fam192a	4.03136	0.0197039
Nsun2	4.02825	0.0330078
Dnajb12	4.0271	0.00291872
Rab4b	4.02635	0.0204315
Bphl	4.02428	0.00599466
Ogdhl	4.0232	0.0143755
Ckap4	4.02202	0.00363491
Coa6	4.02161	0.0118836
Prmt5	4.01793	0.0297365
Caskin2	4.01597	0.0152259
Ufsp2	4.01544	0.0139168
Larp1	4.01533	0.0123294
Scamp2	4.01449	0.00204998
Hnrnpul2	4.01344	0.0328377
Zmiz2	4.01324	0.00114515
Akr1b7	4.00819	1.37959e-06
Bscl2	4.00504	0.000902675
Cd47	4.00187	0.0282407
Esyt1	4.00044	0.00433116
Ptbp1	4.00037	0.0096359
Upf1	4.00036	0.00962431
Zfand2b	3.99829	0.0129655
Fopnl	3.9961	0.015102
Copg1	3.99405	0.000208458
Impdh1	3.99301	0.000493507
Anxa4	3.99135	0.00314931
Exoc7	3.99135	0.00483606
Pgrmc1	3.99021	0.0154404
Prpf6	3.98447	0.0154227
Rnf126	3.98211	0.00780583
H2afv	3.98157	0.00931349
Ube2z	3.9792	0.026714
Arhgap1	3.9777	0.00168749
Tbce	3.97735	0.0175854
Sorbs3	3.97561	0.00263633
Mcam	3.97527	0.0082145
Msl1	3.97464	0.0367381
Mkks	3.97461	0.0202876
Rab11fip5	3.97019	0.0275541
Fam129a	3.96998	0.000923819
Ppt2	3.96993	0.0282907
Ndrg1	3.96579	0.037434
Dlgap4	3.96569	0.00276073
Os9	3.96536	0.00135288
Adm2	3.96433	2.00564e-05
Pxmp4	3.9613	0.0108408
Il4i1	3.9602	0.000586369
Ass1	3.95979	0.0156747
Maged2	3.95963	0.0157684
Safb2	3.95433	0.0466695
Srsf4	3.95364	0.000804662
Ddx56	3.95008	0.040469
Ilvbl	3.94894	0.0190765
Rnf185	3.94765	0.00309716
Smap2	3.94695	0.00136424
Tgfbi	3.94638	0.0116991
Lrrc14b	3.94549	0.0429213
Lzic	3.9449	0.0492471
Shc1	3.94426	0.0019203
Sirpa	3.94255	0.00286886
Mknk1	3.94188	0.000320692
Syne1	3.94025	0.0109232
Phlda3	3.93787	0.0176136
Sympk	3.93542	0.0186877
Mif4gd	3.93254	0.00139225
Cd68	3.93189	0.0218021
Ccl21b	3.9309	0.00818814
Fbxw8	3.92999	0.00163864
Myh14	3.92682	0.0419591
Psen1	3.92618	0.000135868
Gramd1a	3.92546	0.0232757
Gm5595	3.92404	0.0365918
Mbd6	3.92168	0.0116999
Pnpo	3.92105	0.0081415
Ltv1	3.91931	0.0129224
Nubp2	3.91836	0.00173745
Jun	3.91805	0.00882032
Gpaa1	3.91345	0.0018737
C1qtnf9	3.9101	0.00134561
Phf1	3.91006	0.0167574
Dgat1	3.90971	0.0458341
Tpd52l2	3.90866	0.0164905
Nr2c2ap	3.90754	0.00946625
Ruvbl2	3.90568	0.0343259
Bmp10	3.90513	0.0452558
Man2b1	3.90423	3.95765e-05
Hes6	3.90206	0.0207441
Gart	3.89987	0.00608221
Acin1	3.8993	0.0216923
Mipep	3.89581	0.0220204
Lix1l	3.89534	0.0401042
Tbc1d20	3.89522	0.0276451
Fam134a	3.8918	0.00994197
Stx5a	3.8918	0.0302775
Csnk1d	3.89173	0.0107016
Mta2	3.88956	0.000493631
Cuedc1	3.88893	0.0131568
E2f4	3.88741	0.030059
Siva1	3.88482	0.0420027
Vipas39	3.88333	0.0438597
Rap1gds1	3.883	0.0241592
Ruvbl1	3.88285	0.00542695
Tmem181a	3.87367	0.00898559
Eif1ad	3.87264	0.00131106
Bcl2l1	3.87166	0.0398928
Rpf2	3.87117	0.0021791
Ift172	3.87067	0.00174064
Eml2	3.86633	0.00395954
Ankra2	3.86616	0.00580138
Lmf2	3.86605	0.00626069
Mark2	3.86506	0.00978443
Agap3	3.85872	0.00380552
Ccl21a	3.85607	0.0103204
Gm20783	3.85197	0.00384006
Hcn2	3.85186	0.00668105
Copg2	3.85126	0.0258269
Ubtf	3.84938	0.000314922
Nr1i3	3.84585	0.00348004
Fam122a	3.84506	6.91292e-05
Cnot10	3.84502	0.0130997
Elp3	3.84423	0.0161712
Rcc2	3.84218	3.59328e-05
2610002J02Rik	3.84064	0.000625027
Pip4k2c	3.8357	0.0303383
Ncbp1	3.83451	0.00669048
Bop1	3.83423	0.000290512
Gnl1	3.8325	0.0190814
Ntmt1	3.83147	0.0435263
Pdgfrb	3.82992	0.0408279
Mcoln1	3.82913	0.00146607
Nob1	3.82527	0.00818992
Anapc2	3.82498	0.0144119
Dnajc5	3.8247	0.0104812
Cdsn	3.81928	1.75946e-05
Amotl2	3.81777	0.0037895
Mpp6	3.81213	0.00182373
Rmnd1	3.80886	0.00123423
Rnpepl1	3.80791	0.0256791
Stab1	3.80735	0.0312395
Emilin2	3.80589	0.0154322
Plod3	3.80058	0.0309655
Gss	3.80013	0.00160419
Dpagt1	3.80003	0.00250691
Fbrs	3.79836	0.00187236
Nelfb	3.79802	0.0174419
Pi4ka	3.79802	0.0011114
Acbd4	3.79787	0.00815474
B3gnt1	3.79772	0.0315597
Pdcd2l	3.79588	0.00863865
Pex14	3.7958	0.000748581
Rfc2	3.79443	0.0307154
Pigq	3.7943	0.0358056
Pigs	3.79374	0.0210436
Bcs1l	3.79355	0.00547323
Naga	3.79046	0.0344906
Hmox1	3.78966	4.53672e-05
Lemd2	3.78771	0.008651
Gm14420	3.78738	0.00046751
Mfsd11	3.78567	0.00695548
Etv5	3.78558	0.000529747
Lsm12	3.78407	0.00251168
Gm11127	3.78197	0.0481854
Cdk10	3.78195	0.0279767
Ftsj3	3.78069	0.00224018
Sesn2	3.78033	2.45151e-06
Zdhhc4	3.77917	0.00101827
Prpsap1	3.77779	0.00047311
Top3b	3.77431	0.000648714
Id2	3.77233	0.00706671
Tsfm	3.7668	0.0202965
Mki67ip	3.76456	0.0332145
Man2c1	3.76404	0.00136895
Cmss1	3.76275	0.00126226
Smad7	3.76221	0.000288344
Tpp1	3.76206	0.0333534
Snhg12	3.75889	0.0107045
Ski	3.75497	0.0100537
Mtmr14	3.75476	0.0111968
Tmem214	3.75412	0.00445844
Fahd1	3.75393	2.29924e-05
Prmt3	3.75289	0.00292429
Atf6b	3.75049	0.00159704
Nop14	3.74884	0.00546025
Desi1	3.74867	0.000368495
Rbm22	3.74652	0.0173297
Lztr1	3.74347	2.57671e-05
Usp24	3.74259	0.036415
Usp21	3.74204	0.000106184
Akr1b10	3.74188	0.00110888
Ppil2	3.7412	0.00133893
Osgep	3.74026	0.0153734
Ccdc97	3.73946	0.00381565
Skiv2l	3.73829	0.00284263
Ddx54	3.7382	0.000481652
Gm10591	3.73693	0.00792839
Qsox1	3.73555	0.00718801
Ap5s1	3.73492	0.0101835
Cpeb1	3.73183	0.00875114
Sel1l	3.72979	0.0479228
Elp2	3.72701	0.0202592
Clcn7	3.72387	0.00378639
Psat1	3.72363	0.00161872
Tjap1	3.7222	0.0200197
Atg3	3.71834	0.000537504
Mib2	3.7161	8.04512e-05
Thoc5	3.71505	0.00116638
Mark4	3.71208	0.0102541
Fdx1	3.71086	0.041793
Cpsf1	3.7107	0.00185048
Pigyl	3.70968	0.0183921
Aldh3a2	3.70552	0.00979063
Ankrd13a	3.70208	0.00647521
Sppl3	3.70016	0.000908846
Ddx23	3.69887	0.0470251
B4galnt2	3.69799	0.00123318
Srgn	3.69745	0.0143685
Kdm1a	3.69626	0.0127117
Hebp1	3.69537	0.00094314
Mrpl41	3.69499	0.00639772
Usp39	3.69104	0.00168622
Eftud2	3.69065	0.00884025
Trim8	3.68881	0.000259063
Ndufaf7	3.68815	0.0236162
Ranbp3	3.68658	0.00447459
Atg4b	3.68551	0.00324389
Hdac1	3.6833	0.0191393
Agxt2l2	3.68312	0.0226723
Hist1h2ba	3.67896	0.0124958
Sigmar1	3.67637	0.0414143
Bak1	3.67467	0.000601764
Nfkb2	3.67113	0.0139904
Xrcc6	3.66939	0.00168427
Agtrap	3.66838	0.0246538
Angptl6	3.66828	0.000517123
Palmd	3.66146	0.00709972
Galnt2	3.66062	0.0378453
Sec61a1	3.66062	0.000104356
Psph	3.65987	8.46502e-06
Zfp598	3.65945	0.000100229
Raver1	3.65939	8.71588e-05
Mak16	3.65885	0.00181435
Wls	3.65736	0.0494237
Ppp1r9b	3.65679	0.00335686
Rhbdd1	3.65499	0.000739501
Mapre1	3.65387	0.0200304
Cic	3.65352	0.0109482
Mrpl13	3.6534	0.0108512
Smc1a	3.64932	0.0179938
Ap3b1	3.64902	0.0368002
Rps6ka4	3.64872	9.93484e-05
Aldh1b1	3.64451	0.00647106
Mafg	3.64231	0.000316525
Lamb1	3.64171	0.0303677
Katna1	3.63895	0.0257056
Gpt2	3.63795	0.0169528
Myh9	3.63761	0.0284284
Ahnak2	3.63365	0.0104438
Nudt6	3.63285	0.00313989
Tmem115	3.63231	0.0415425
Anapc7	3.63043	0.00358958
Nagk	3.62845	0.00194318
Alpl	3.62828	0.00439082
Smarce1	3.6235	0.0456865
Spg21	3.62274	0.0003555
Sf3b3	3.62007	0.0366915
Dhodh	3.61971	0.012553
Mink1	3.619	0.0203094
Camta2	3.61846	0.00904592
Rnf40	3.61747	0.0126174
Cmc2	3.61545	0.00659847
Polr2a	3.6122	0.0185402
Plbd1	3.60989	0.00255245
Dpp7	3.60672	0.00286431
Pepd	3.60037	0.0349521
Mrps14	3.59997	0.0167104
Ccnl1	3.59903	0.0385756
Ddr1	3.59483	0.000123558
Pstk	3.59337	0.00429784
Gtf3c1	3.59231	0.0301383
Wdr46	3.59211	0.000252551
Gga2	3.59171	0.0395219
Mtss1l	3.58933	0.00343767
Gm10639	3.58887	0.0068427
Abca2	3.58731	0.0234375
Cap1	3.58656	0.036785
Lrp1	3.5861	0.00653571
Capn1	3.58484	0.008072
Fyn	3.58369	0.00363121
Vps53	3.58279	0.00125154
Thoc6	3.58269	0.00884127
Ube4b	3.58236	0.0123074
Nop2	3.58176	0.000171971
Lrch4	3.58102	0.00849048
1600002K03Rik	3.57999	0.0152127
Csrp2bp	3.57933	0.0154599
Med16	3.57879	0.00212081
Lilrb4	3.57824	0.00297736
Dapk1	3.57649	0.0236907
Cxcl16	3.57465	0.0362811
Rab8a	3.57456	0.00228081
Hist1h2bj	3.57044	0.0008443
Snx24	3.56987	0.00496614
Slc9a1	3.56881	0.00400296
Dnajc14	3.56579	0.0116629
Fam21	3.56463	0.0325095
Tmub2	3.56455	0.00010162
Gtpbp6	3.56318	0.00820346
Nrbf2	3.55937	0.0258568
Smad6	3.55914	1.28164e-05
Srr	3.55898	0.00233687
Wfdc17	3.55809	0.015996
Prr14	3.55585	0.0363827
Ubap2l	3.55386	0.00756414
Ces1d	3.55314	0.00976418
Fbxo31	3.55238	0.0270883
Gnao1	3.5512	0.00769833
Neurl4	3.55017	0.0456096
Usp20	3.54764	0.00938822
Arfgap3	3.54697	0.000412009
Vsig4	3.54682	9.55022e-05
Cebpg	3.5464	0.00127842
Pigk	3.54571	0.0391556
Numa1	3.54426	0.0457541
Sdsl	3.5439	0.0129723
Btg2	3.54172	0.00274825
Ddx39	3.53985	4.79959e-06
Eral1	3.53944	0.0495467
Ankzf1	3.53781	0.00876982
Farsa	3.5378	0.0134291
Dus3l	3.53699	0.0427912
Rusc2	3.53377	0.000480366
Ciz1	3.53332	0.0217684
Wwc2	3.5332	0.0385582
Scap	3.53201	0.00220823
Med8	3.52853	0.0403275
Sdhaf1	3.52785	0.0240497
Tmem43	3.52709	0.0154185
Metrn	3.52708	0.0218519
Gorasp1	3.52636	0.000375696
Fars2	3.52471	0.00119614
Cnppd1	3.52361	0.00706432
Prpf40b	3.52263	0.0391171
Exosc9	3.52186	0.0295525
Xpnpep1	3.52093	0.00607333
Akr1b8	3.52054	0.00102609
Neu1	3.52014	0.0207675
Rmnd5b	3.51709	0.00110235
Sh3bp5l	3.51477	0.000304588
Ralbp1	3.51309	0.0346478
Fam198b	3.51202	0.00208129
Ccdc115	3.50876	0.00634096
Retsat	3.50866	0.00449661
Wisp2	3.50859	0.00306308
Fam160b2	3.50842	9.98426e-05
Cmip	3.50791	0.00608149
Dhx37	3.50765	0.000350169
Ltbp3	3.50608	0.0134491
Eif2ak1	3.50561	0.0017409
Supt3	3.50528	0.0261566
Dpf2	3.5035	0.00643796
Pdlim4	3.50097	0.0122025
Hmgn3	3.50091	0.0275565
Tbc1d22a	3.5009	0.0189089
Maz	3.50002	0.00306234
Slc39a13	3.49839	0.000402788
Taf1d	3.49631	0.0484321
Tmem143	3.49545	0.0100256
Msra	3.49433	0.00312186
Entpd6	3.49237	0.0127165
Atxn2	3.49147	0.0452328
Cd200	3.48686	0.0443054
Pycr2	3.48668	0.00873123
Rrp12	3.48347	0.00165527
Tmem184c	3.48094	0.0437929
Ints3	3.48024	0.00433743
Cygb	3.47695	0.017589
Gnpda1	3.47455	0.0147037
Dusp27	3.47328	0.00571533
Ccdc9	3.47027	0.0110133
Stambp	3.46977	0.0102142
Cog1	3.46595	0.00676656
Nubp1	3.46536	0.0148568
Noc4l	3.46492	0.0125853
Eln	3.46487	0.0183168
Kat2a	3.4647	0.00440925
Ptger1	3.4645	0.0029602
Imp4	3.46322	0.0456273
Yrdc	3.46227	0.0441369
Csf1	3.46193	0.0346177
Wwp2	3.46064	4.85868e-05
Oxld1	3.45833	0.00500594
Polr1e	3.45816	0.00312945
Hist1h2bp	3.45614	0.00455931
Reps1	3.45611	0.00336403
Actn1	3.45467	0.0429773
Chpf	3.45458	0.00718821
Comtd1	3.45436	0.0089797
Sgsh	3.45326	0.0097307
Cars2	3.44907	0.00920373
Rala	3.44907	0.00288602
Fmo1	3.44678	0.0491197
Lrp5	3.44667	0.0280936
Mafk	3.44644	0.00406727
Snx1	3.44538	0.0275176
Csnk1e	3.44335	0.00556714
Zcchc9	3.44304	0.0404237
Leprotl1	3.43858	0.015431
Crcp	3.43744	0.00994882
Gm7030	3.43554	0.0316407
Usp10	3.43405	0.0170406
Irx3	3.43372	0.0410727
Vps11	3.43126	0.00286163
Trp53	3.42829	0.0450499
Trmu	3.42797	0.00581642
Gnptg	3.42696	0.0394153
Mcat	3.42524	0.0172003
Epb4.1	3.42352	0.0430351
Rdm1	3.42347	0.0357825
Ric8	3.42323	0.00357731
Wdr55	3.4193	0.00535067
Cndp2	3.41894	0.0134735
Stk19	3.417	0.045629
Ube2j1	3.41572	0.021474
Atf3	3.41508	5.95194e-05
Vps16	3.415	0.00106101
Shroom3	3.41355	0.00283895
Arrb2	3.41207	0.0360358
Acsl5	3.41142	0.00105674
Wdr43	3.41132	0.0353802
Cenpa	3.40991	0.00508591
Ankrd9	3.40704	0.0135173
Aaas	3.40691	0.00191998
Pacs1	3.40525	0.0199044
Slc4a2	3.40429	9.45745e-05
Pik3r2	3.40154	0.00110962
Lrrc41	3.40052	0.00516438
Abcc4	3.39986	0.00149875
Aldoart1	3.39956	0.040986
Atp6v0e2	3.3982	0.00176453
Gp49a	3.39305	0.0156775
Trip6	3.39168	0.00060695
Gba	3.38959	0.00974188
Grlf1	3.38834	0.0317131
Noa1	3.38786	0.0378742
Heg1	3.3865	0.0405689
Acly	3.38628	0.0285921
1600012H06Rik	3.38597	0.000847273
Eef2k	3.38317	0.0315611
Sh3gl1	3.38243	0.00495029
Trim41	3.38113	0.00152779
1110051M20Rik	3.3805	0.0386978
Sf3b4	3.37756	0.000518557
Mau2	3.37669	0.0298135
Plekha3	3.37607	0.0208763
Josd1	3.37145	0.00208015
Cd2bp2	3.36933	0.0454659
Apbb1	3.36896	0.0276112
Renbp	3.36768	0.000577507
Api5	3.36755	0.0399731
Taok2	3.36732	0.0104093
Necap2	3.36716	0.0186998
Ergic1	3.36655	0.0237588
Col4a5	3.3664	0.0356304
Agap1	3.36512	0.000114109
Gsta2	3.36177	0.00608269
Prmt2	3.36171	0.000167159
Tubgcp2	3.3617	0.0483044
Xpo5	3.36153	0.00253148
Zswim8	3.35865	0.00537784
Pus1	3.35863	0.017322
Gm10051	3.35525	0.0140152
Yjefn3	3.35208	0.00156758
Pmepa1	3.35177	0.00065343
Wdr48	3.35063	0.0441712
Pkn1	3.35018	0.0232147
Vac14	3.34999	0.000358967
Ap2b1	3.34892	0.00176104
Tmem106c	3.34799	0.0107456
Reep3	3.34739	0.0438063
Ddx3y	3.34603	0.0266141
Spryd3	3.34538	0.00131003
B4galt3	3.34496	0.044534
Ncor2	3.34032	0.0107225
Ppil1	3.33803	0.00100002
Vps18	3.33654	0.0339118
Tmem127	3.33565	0.0424433
Zfp652	3.33562	2.53284e-06
Dusp11	3.33511	0.0447037
Prickle3	3.33464	0.0296727
Csk	3.33402	0.00113253
Eapp	3.33402	0.0243575
Emc1	3.33295	0.0234742
F2r	3.32887	0.0434527
Sec16a	3.3285	0.0332815
Dcakd	3.32381	0.000555871
Csf2ra	3.32183	0.00955124
Cul7	3.32136	0.00615474
Zw10	3.31928	0.0274631
Gtf2ird1	3.31747	0.0136673
Soat2	3.3141	0.000129506
Rab3gap2	3.31404	0.0106805
Nr4a1	3.31397	0.0114606
Smurf1	3.31335	0.0228191
Stx16	3.31225	0.0466802
Hist1h2bm	3.31217	0.00641159
Lrrc51	3.30964	0.0157637
Aen	3.30901	0.000877949
Myc	3.30876	0.000341948
Edc4	3.30749	0.0153636
Slc1a5	3.30622	0.0165655
Irf2bpl	3.30603	0.00645827
Prkcd	3.3054	0.000810894
Fdft1	3.30477	0.00514836
Parp4	3.30337	0.0170604
Mrgbp	3.30209	0.00215278
Glt8d1	3.30026	0.00853701
Pusl1	3.29744	0.0394089
Pdgfa	3.29739	0.00704846
Mapkap1	3.29681	0.0258756
Ecscr	3.29504	0.0430933
Shisa3	3.2943	5.29135e-06
Spryd4	3.2925	0.000458423
Parp8	3.29025	0.000559636
Tm9sf4	3.29013	0.0214512
Nolc1	3.28489	0.000430142
Ogfod3	3.28401	0.0187997
Atic	3.28223	0.00851304
Rfxank	3.28037	0.0440713
Crim1	3.27968	0.0375773
Otud5	3.27775	0.000733562
Junb	3.27613	0.00711709
Zgpat	3.27587	0.00337033
Gm13304	3.27418	0.00629701
Litaf	3.27313	0.0143144
Adm	3.27282	0.0457712
Rab2b	3.27094	0.0458151
Itprip	3.27065	0.000413027
Sptlc1	3.27035	0.0346157
Flywch1	3.2703	0.00490044
Mical1	3.26885	0.019612
Rad9b	3.26852	0.0231252
Cxxc5	3.26716	0.026024
Plcd3	3.26616	0.00562364
Plscr3	3.26436	0.00227887
Vars2	3.26403	0.0265531
Coasy	3.26175	0.0010712
D2Wsu81e	3.2605	0.0422663
Fads1	3.2601	0.0304408
Ilf3	3.25944	0.036824
Arfgef2	3.25925	0.0404593
Gtf3c2	3.25847	0.0316796
Ercc3	3.25804	0.0351864
Phf23	3.25452	0.0244143
Dhx16	3.25267	0.0105426
Pycrl	3.25208	0.0246375
Arfip2	3.25199	0.00532877
Snap29	3.2512	0.0303932
Pip5k1c	3.25014	0.0188708
Gstm4	3.24984	0.0450011
Cc2d1b	3.2453	0.00148373
Vps26b	3.2442	0.00748443
Kdm4a	3.24402	0.0114817
Gtf2f2	3.23947	0.00234835
Dyrk1b	3.23939	0.0169024
Hist1h2bb	3.23911	0.00298773
Mpst	3.23844	0.0234366
Apool	3.23777	0.00305156
Rnf214	3.23692	0.039622
Foxk1	3.23594	0.0302693
Arhgef25	3.23337	0.0050499
Brap	3.23331	0.0055487
Pcid2	3.23296	0.000800881
Leprel1	3.23145	7.68964e-05
Tmem199	3.22995	0.0165344
Adamts10	3.22644	0.048835
Gm21541	3.22596	0.00651326
Aldh1l2	3.225	0.00978583
Gbf1	3.22359	0.0417594
Zfp787	3.2222	0.0240388
Kdm4b	3.21617	0.0163579
Fip1l1	3.21603	0.0172371
Krt18	3.21342	0.000512624
Arhgap44	3.21327	0.0242083
Glce	3.21285	0.00652515
Gtpbp1	3.21274	0.0332313
Tomm34	3.21231	0.00146563
Snx8	3.21008	0.00012747
Setd6	3.20928	0.0138522
Nfkb1	3.20901	0.0385874
Acp2	3.20869	0.0322025
Kdm5c	3.20627	0.0213995
Sltm	3.20595	0.0167802
Cant1	3.20588	0.0171463
Thumpd3	3.20515	0.0299262
Ncdn	3.20472	6.43398e-06
Fam214b	3.2036	0.00418642
Smarcal1	3.2033	0.0432429
Wwtr1	3.20323	0.0012449
Zdhhc16	3.20234	0.00127659
Tubgcp4	3.20135	0.00199537
Zfp523	3.20108	0.0459038
Avil	3.20059	0.000517517
Pon3	3.19642	0.0393377
Tbl3	3.19411	0.0015967
Scaf1	3.19334	0.0131163
Stt3a	3.19198	0.0409705
Grwd1	3.19022	0.00130751
Smyd5	3.18843	0.00150736
Hist1h4h	3.18678	0.0238497
Abhd6	3.18561	0.00298616
Zbtb18	3.18344	0.0425419
Nt5e	3.18312	0.00537543
Polr3d	3.18235	0.00199094
Rbms1	3.18225	0.0364492
Sf3a1	3.18183	0.0351167
Gtf2e2	3.18103	0.0413178
Zbtb4	3.18072	0.0225631
Scrib	3.18048	0.0020401
Fam101b	3.17766	0.0110044
Wdr75	3.17651	0.0065152
Mrpl19	3.17522	0.0191181
Ints1	3.1742	0.0275955
Fam129b	3.174	0.00936155
Pxn	3.16899	0.0177182
Vps39	3.16837	0.0188983
Nagpa	3.16733	0.00851921
Men1	3.1666	0.00528992
Strada	3.16417	0.0014637
Gigyf1	3.1625	0.0279634
Nup93	3.16241	0.00793362
Trappc12	3.15846	0.0369404
Pex5	3.15635	0.0357124
Tfip11	3.15192	0.000392468
Kif3a	3.1509	0.00151645
Ddx21	3.14973	0.0175388
Zfp110	3.1459	0.0298368
Ica1	3.1457	0.00148973
Supt16	3.14355	0.0355582
Asun	3.14167	0.00683335
Gyk	3.14066	0.0499054
Hey1	3.14023	0.00833486
Timm22	3.13929	0.0122698
Syvn1	3.13887	0.000124088
Kat5	3.13654	0.00361681
Gga3	3.13546	0.00296004
Parn	3.13404	0.021637
Cc2d1a	3.13363	0.000370476
2010111I01Rik	3.13354	0.0191388
Snord14e	3.13079	0.0177036
Rbm14	3.1301	0.000142713
Mcmbp	3.12948	0.0165192
Siah1a	3.12917	0.0351923
Gatad2a	3.12806	0.000313004
Atoh8	3.12711	0.0369622
Gpc4	3.12527	0.0389151
1600014C10Rik	3.12526	0.048729
Cdk8	3.1251	0.0285946
Timp4	3.12389	2.58748e-08
Pyurf	3.12388	8.05074e-05
Ss18	3.12248	0.0225993
Atp13a1	3.12248	8.94278e-05
Zfp146	3.12108	0.0273438
Phldb2	3.1201	0.0429106
Bms1	3.11829	0.0254708
Aldh16a1	3.11821	0.00172835
Ier5	3.11714	0.0335871
Ccdc22	3.11672	0.0211506
Tsen54	3.115	0.00316496
Car4	3.11435	0.000440853
Foxp4	3.11417	0.000536673
Sirt7	3.1114	0.0445209
Agpat9	3.11089	0.0325664
Hcfc1	3.11066	0.0432157
Upp1	3.10932	0.013968
Rgs19	3.10808	0.0222016
Adck4	3.10798	0.00152192
Tnks1bp1	3.10786	0.0333213
Atp1b2	3.10425	0.0471799
Prrc1	3.10313	0.00317684
Odf2	3.10267	0.010557
Tcf21	3.10144	0.00932043
Sec24b	3.09894	0.0238931
Setd5	3.0965	0.0144741
Slc37a4	3.09349	0.0441134
Cstf1	3.09271	7.49897e-05
Fgf21	3.0926	0.00246992
Tnpo2	3.09062	0.0198388
Baz1b	3.09038	0.0320965
Gak	3.09032	0.0131314
Fbrsl1	3.09012	0.0227224
Wdr12	3.08914	0.0393534
A230046K03Rik	3.08785	0.0357938
Etohi1	3.08562	0.0208697
Ggact	3.08316	0.00260428
Ddx27	3.08222	0.00158051
Arf3	3.07615	0.0165948
Baiap2l1	3.07479	0.000466022
Slc35a2	3.07373	0.0213603
Pim1	3.07361	0.0225635
Bloc1s5	3.07343	0.0304029
2610301G19Rik	3.07005	0.0253065
Lysmd2	3.069	0.0350405
Nkiras1	3.0679	0.0218998
Zbtb22	3.06716	0.0142945
Pgpep1	3.06673	0.00128089
Ugdh	3.06599	0.0178664
Ankmy2	3.06494	0.0434585
Ero1l	3.06441	0.00417825
Srpk3	3.06257	0.000881037
Nsmf	3.05774	0.000698447
Txnrd3	3.05708	0.0040792
Ankrd11	3.05683	0.0301587
Tgfb3	3.05324	0.0145907
Rhbdf1	3.05297	0.0213186
Rbm28	3.04779	0.0291354
Rsu1	3.04749	7.04063e-05
Ttc32	3.04716	0.0113705
Aatf	3.04673	0.00913019
Trim3	3.04577	0.00736163
Fstl3	3.04352	0.00105848
Samd4b	3.04264	4.71196e-05
Wdfy1	3.04092	0.0168955
Cactin	3.04022	0.0205598
Snord96a	3.03928	0.0175851
Gmpr2	3.03764	5.13354e-05
Vps33b	3.03437	0.00059282
Exoc1	3.03341	0.0384762
Wipi2	3.0319	0.0129075
Abcc1	3.03161	0.0358805
Slc38a7	3.02974	0.000697708
Syde1	3.02807	0.00514216
Ctnnbl1	3.02675	0.0130835
Slc6a9	3.02491	1.46774e-05
Hectd3	3.02039	0.0147566
Hip1r	3.01922	0.0128413
Rgl1	3.01916	0.0497892
Plekhh3	3.01843	0.0117843
Olfml3	3.01678	0.0244228
Slc7a3	3.01612	1.19226e-05
Commd6	3.01585	0.0398165
Mrpl1	3.01472	0.00592912
Extl3	3.01206	0.0384466
Slc25a1	3.01171	0.00180703
Myd88	3.01085	0.012868
Mettl3	3.01054	0.0235073
Plod2	3.00943	0.034409
Ppfia1	3.00613	0.0210726
Eif1a	3.00581	0.0263917
Arfgap1	3.00523	0.00133369
Adam19	3.00409	0.00542742
Eif4g3	3.00309	0.00887627
Prss36	3.00186	0.0123798
Glb1	3.00113	0.0220983
Tspyl2	3.00089	0.0395723
Supt6	2.99798	0.00307165
Ankrd13b	2.99675	0.00017483
Enoph1	2.99633	0.00160451
Prpf31	2.99427	0.0108868
Fah	2.99348	0.00840063
Tmem218	2.99323	0.00775521
BC017643	2.99138	0.000549599
Zbtb8os	2.99061	0.010206
Scarb1	2.98754	0.0257563
Tbc1d10b	2.98747	0.000604414
Gripap1	2.98731	0.00376696
Eif4e2	2.98724	0.0395278
Myo9b	2.98459	0.0237527
Polr1a	2.98378	0.0324983
Ptk2	2.9837	0.0128744
Olfml2b	2.98177	0.00218056
Fbp2	2.98019	0.00416089
Fgfr1	2.97999	0.0237567
Ctsk	2.97998	0.000161963
Gcn1l1	2.97799	0.00655201
Slc36a1	2.97576	0.0129078
Ccdc137	2.97567	0.00616164
Hsd3b7	2.97302	0.0150006
Mad2l2	2.97269	0.0205983
Zmiz1	2.97079	0.0182048
Phlda1	2.97076	0.0343505
Ankrd10	2.97071	0.0273072
Atp13a2	2.97049	0.00367729
1700037H04Rik	2.96999	0.00106841
Zdhhc8	2.96793	0.00442399
Zfp384	2.96776	0.00557588
Bcas3	2.96773	0.0125675
Hdac6	2.96608	0.00103602
Dtwd1	2.96603	0.00643642
Ablim2	2.9655	0.00582313
Brd4	2.96482	0.00692332
Mmp23	2.96436	0.00286228
Ranbp10	2.96428	0.0304085
Mroh1	2.96383	0.000379703
Tbpl1	2.96265	0.00286241
Pgd	2.95817	0.000273405
Gpt	2.95743	0.000460579
Uggt1	2.95341	0.0222743
Mmp11	2.95088	0.0069666
Pxk	2.95043	0.0349147
Toe1	2.94714	0.0268323
Bhlhb9	2.94681	0.0473976
Alg5	2.9454	0.0242186
Creb3l2	2.9443	0.0180432
Comp	2.94086	0.00632532
Zxdc	2.94062	0.0381241
Rabl5	2.93925	0.0219816
Otud1	2.93758	0.0111486
Rrp36	2.93713	0.00570928
Wdr6	2.93709	0.0472031
Hs6st1	2.93613	0.00758977
Flt3l	2.93497	0.0437724
Morc2a	2.93308	0.010562
Agk	2.93235	0.00271138
Tln2	2.92953	0.0389262
Axin1	2.92881	0.0252573
Nle1	2.92527	0.000434573
Arhgef18	2.92479	0.0087567
Whamm	2.92437	0.0349389
Arhgef17	2.92312	0.0455691
Tmem183a	2.92288	0.0168288
Vwf	2.92247	0.00995567
Tor1a	2.92095	0.0147891
Hexim1	2.92021	0.000610559
Ap3s2	2.91784	0.00216808
Nipsnap3b	2.91635	0.00563393
Impact	2.91395	0.0367786
Camk2n1	2.91354	0.0100863
Rere	2.91317	0.0430829
Irf2bp1	2.91312	0.0156347
Slc19a2	2.91302	0.0095268
Tcof1	2.91228	0.00673735
Cenpv	2.91183	0.0405903
Wdr73	2.91139	0.0111637
Ppapdc1b	2.91077	0.0099091
Zfp511	2.90999	0.0496747
Fn3k	2.90973	0.000372074
Tada3	2.90768	0.0497816
Zbtb7a	2.90719	0.0242461
Ube2o	2.90536	0.0225607
Vps8	2.90368	0.00484084
Stard5	2.90236	0.000129082
Pycr1	2.9012	2.02655e-06
Ccdc181	2.90011	0.00570008
Pbx2	2.89896	0.00238548
Gck	2.8974	0.0186843
Leprel4	2.89627	0.0122131
Scgb1c1	2.89613	0.0129694
Pvr	2.89561	0.0304448
Gclm	2.8954	0.00418532
Pitpnm1	2.89375	0.0213112
Ssbp3	2.89324	0.0250955
Dedd2	2.89256	0.00122857
Nol6	2.89179	0.00281886
Thop1	2.89092	0.00647753
Prpf38b	2.88973	0.0362505
Traf2	2.88931	0.00122841
Hdac10	2.8879	0.00953726
Atg7	2.88706	0.00138543
Vps51	2.88665	0.0184286
Ell2	2.88532	0.0471959
Fosl2	2.88468	0.00261705
Tfeb	2.88449	0.0127161
Cnot11	2.87958	0.0483125
P2ry2	2.87888	0.00449869
Irf5	2.87882	0.0112879
Rabif	2.87854	0.00366064
Klhl22	2.87831	9.90709e-05
Mon2	2.87774	0.0264082
Zfp513	2.87758	0.0201646
Git2	2.8769	0.0228016
Vamp5	2.87426	0.00403224
Edem2	2.8738	0.00589282
Tmeff1	2.87325	0.0445494
Srebf2	2.87107	0.0447272
Thnsl2	2.86976	0.0231004
Rnf220	2.86837	0.0072354
Myct1	2.86821	0.0291999
Gstm3	2.86694	0.00144184
Kdm3a	2.86691	0.0253923
Rusc1	2.86423	0.0491813
Phactr4	2.86382	0.0229229
Pcif1	2.86298	0.000767518
Ttll1	2.86174	0.000127241
Dmxl2	2.86163	0.0335344
Llgl2	2.86015	0.000577589
Nudt16	2.85714	0.000788317
Gm9747	2.85607	0.0368054
Uimc1	2.85531	0.000866773
Rbm25	2.8537	0.0478318
Ndor1	2.85238	0.0183147
9030624J02Rik	2.85224	0.00823904
Mettl1	2.85197	0.00191832
Qtrt1	2.84983	0.025137
Pwp2	2.84898	0.00173511
Acer2	2.8484	0.00164258
Mms19	2.84837	0.0154218
Il17rc	2.84695	0.00256755
Dusp22	2.84285	0.0480447
Tmod4	2.8393	0.00102726
Slc25a44	2.83829	0.0265453
Mina	2.83789	0.0482487
Smco4	2.83722	0.0450686
Zfp526	2.8352	0.00228814
Ern1	2.83318	0.011589
Trabd2b	2.83318	1.27032e-05
Notch3	2.82957	0.014099
Med15	2.82824	0.00130624
Limk2	2.82693	0.00502055
Tyw5	2.82584	0.0154502
Sap130	2.82341	0.018601
Jdp2	2.82221	0.000931044
Ptpn21	2.82181	0.0293806
Dcaf15	2.82074	0.032996
Bambi	2.81892	0.000417355
Pias3	2.81832	0.0104536
Casc3	2.81579	0.0348484
Gar1	2.81501	0.0143129
Enthd2	2.81249	0.00810679
Kdm6b	2.80788	0.00587673
Cxcr7	2.80628	9.94243e-05
Iqgap1	2.80399	0.0202471
Hemk1	2.80131	0.0122978
Csad	2.80088	0.0158414
Sgpl1	2.79989	0.0370435
Zer1	2.79902	0.0476028
Gsk3b	2.79844	0.0469792
Ncoa5	2.79804	0.00140644
Sertad2	2.79548	0.027709
Arsa	2.79504	7.31296e-05
9030617O03Rik	2.79382	0.029999
Uap1l1	2.79273	0.00218796
Trmt6	2.79089	0.0433168
Poldip3	2.78865	0.0044729
Golgb1	2.78703	0.0181769
Ift52	2.7861	0.0395599
Nop9	2.78375	0.041489
Telo2	2.78277	0.0144475
Dusp28	2.78034	0.0313389
Tnnt1	2.78013	0.000463928
Gm3646	2.77963	0.0010076
Acat2	2.77843	0.03596
Map3k10	2.77818	0.0329023
Zc3h18	2.77543	0.0117068
Ttc27	2.77532	0.000603839
Acd	2.77527	0.000365358
Lsg1	2.7693	0.00203427
Malsu1	2.76923	0.0332351
Mterfd3	2.76798	0.0231088
Kin	2.76787	0.0438795
Akap12	2.76717	0.0376526
Cep89	2.76703	0.00278562
Abca7	2.76577	0.000936901
Dedd	2.76549	0.0137858
Utp18	2.76386	0.0432113
Hsf4	2.76018	0.0146475
Rab31	2.75922	0.01299
Clcn6	2.75617	0.00394571
Txlna	2.75585	0.00557778
Lsm6	2.75438	0.0271579
Nrip2	2.75249	0.00770305
Lrrc8d	2.75236	0.00469666
Ssh3	2.75173	0.00117881
Map1s	2.75172	0.00653465
Ngfrap1	2.75097	0.0417442
Tor3a	2.75089	0.0036516
Ppp1r21	2.74892	0.0360892
Crebzf	2.74844	0.0191931
Arhgef5	2.74793	0.0010406
Zfc3h1	2.74567	0.0279583
Kctd6	2.74379	0.0012861
Slc9a8	2.74195	0.00225312
Atp9b	2.74194	0.00865922
Chd3	2.74041	0.00142746
Baz2a	2.73675	0.048871
Rnf19a	2.73569	0.0472342
Gsg1l	2.73478	0.00147664
Rce1	2.73417	0.00621773
Tgfb2	2.7328	0.00541437
Ucp3	2.73094	0.0140232
Nsun5	2.73054	0.0358212
C7	2.73037	0.0134923
Rnf111	2.72979	0.0129144
Slc20a1	2.72849	0.0121133
Mid2	2.72626	0.0370907
Creb3l1	2.72611	0.00214525
Sap30bp	2.72491	0.00530427
Dusp6	2.72356	0.00355737
Cpsf4	2.71971	0.016442
Ppp1r10	2.7196	0.0315122
St3gal2	2.71744	0.0239374
Cyb5r2	2.71656	7.45521e-05
H2-Q1	2.71492	0.026496
Stxbp1	2.71464	0.0135742
Ints9	2.71366	0.0300509
Efnb3	2.71174	0.00316455
Otub2	2.71127	3.59192e-05
N4bp2l1	2.71027	0.00111701
Tprkb	2.70902	0.0448535
Ppp2r3d	2.70876	0.000262742
Ifnar1	2.70845	0.00706097
Wfdc1	2.70504	0.00516896
Ldhd	2.70394	7.63774e-06
Tmem97	2.70293	0.000646371
Mcts2	2.70291	0.0020877
Cnot3	2.70139	0.0286153
Kri1	2.69944	0.0020944
Megf8	2.69906	0.010504
Zfp335	2.69875	0.00450163
Ntsr2	2.69712	0.0173313
Ythdf2	2.69582	0.0494572
N6amt1	2.69451	0.0432351
Zfp568	2.69351	0.00223122
N4bp1	2.69349	0.0024948
Pde1c	2.69311	0.0218732
Cth	2.69292	0.000154325
Naprt1	2.69154	0.03864
Cpne2	2.69141	0.00754028
Vprbp	2.69134	0.0177063
Exosc1	2.68977	0.0138694
Cand1	2.68933	0.0338284
Sft2d1	2.68752	0.0166066
Ddi2	2.68725	0.0216613
Erf	2.68588	0.00468367
Sergef	2.6858	0.00284549
Tmem19	2.68577	0.0166711
Wdr70	2.68553	0.0386148
Pole3	2.68401	0.0432207
Gpr125	2.68053	0.0411175
Dync2li1	2.67665	0.0163003
Dhx38	2.67357	0.00416803
Cntd1	2.6733	0.026116
Tyk2	2.67305	0.00474737
Nup188	2.67192	0.000744329
Scaf4	2.67176	0.00439125
Sart3	2.67148	0.000598822
Zc3h4	2.67096	0.0333771
Otud3	2.6709	0.000557548
Rrm1	2.6699	0.0131065
Cdkn2d	2.66944	0.00039154
Prmt10	2.66786	0.0199632
Tmc6	2.66784	0.049356
Zfp628	2.66689	0.000833767
Ghdc	2.66303	0.03
Pygo2	2.66105	7.52061e-05
Plxna1	2.65955	0.00450684
Rgs12	2.65894	0.00314284
Ptpn23	2.65867	0.00282687
0610007P14Rik	2.65805	0.046828
Pdgfb	2.65497	0.00477294
Reep6	2.65408	4.03825e-06
Heatr1	2.65314	0.00895949
Brd8	2.65053	0.0239672
Zfp960	2.64932	0.0123529
Myh10	2.64866	0.0251603
Obfc1	2.64608	0.00969955
Vcam1	2.64525	0.0326092
Stx2	2.64264	0.00374397
Prr12	2.64143	0.0278898
Tmem120b	2.6387	0.000117568
[truncated: 1,163 more rows]
